# Supplementary material for: Attentional Bias for Sleep-Related Words as a Function of Severity of Insomnia Symptoms
Source: Brain Sci. 2022 Dec 27;13(1):50. doi: 10.3390/brainsci13010050 (PMC9856532; doi:10.3390/brainsci13010050)
Supplement: Supplementary file 1 [file brainsci-13-00050-s001.zip]

Archive with 1 entries (1 files):
- Dataset_Fabbrietal_BrainScience.xlsx
