# Supplementary material for: Attentional Bias for Sleep-Related Words as a Function of Severity of Insomnia Symptoms
Source: Brain Sci. 2022 Dec 27;13(1):50. doi: 10.3390/brainsci13010050 (PMC9856532; doi:10.3390/brainsci13010050)
Supplement: Supplementary file 1 [file brainsci-13-00050-s001.zip › Dataset_Fabbrietal_BrainScience.xlsx]

## Sheet: Hoja1
soggetto	NNneu1D	NNneu1T	NNneu1tot	NNneu2D	NNneu2T	NNneu2tot	NNtot	NSneuD	NSneuT	NSneutot	NSsonD	NSsonT	NSsontot	NStot	Rttot	Attbias3	ACCtot	sesso	eta	titolodistudio	ISI1	ISI2	ISI3	ISI4	ISI5	ISI6	ISI7	ISItot	IMPACT	SATSFACT	SEVERITY
1	337.077	329.667	333.372	334.308	324.385	329.346	331.359	337.875	326.675	332.275	322.564	329.821	326.192	329.272	330.309	6.08269	98.125	1	28	5	0	1	2	2	1	0	0	6	1	2	3
2	383.4	393.053	388.103	401.25	394.821	398.076	393.121	404.9	400.179	402.57	402.103	404.513	403.308	402.936	398.029	-0.767949	98.125	2	22	4	2	1	2	3	1	0	1	10	2	6	5
3	428.179	405.757	417.263	400	431.487	415.544	416.387	394.676	397.579	396.147	388.692	439.487	414.09	405.294	410.877	-17.9624	96.25	1	22	5	1	2	2	3	2	1	1	12	4	5	5
4	420.103	411.667	415.885	435.892	408.641	421.908	418.857	450.564	445.947	448.286	407.333	414.795	411.064	429.555	424.223	37.1916	96.5625	2	28	4	0	0	1	4	4	2	3	14	9	7	1
5	345.132	336.914	341.192	345.658	341.263	343.461	342.349	352.211	344.5	348.256	335.946	341.079	338.547	343.497	342.93	9.84282	94.375	2	25	6	1	1	0	1	0	0	0	3	0	2	2
6	416.718	341.308	379.013	419.125	371.128	395.43	387.274	422.282	354.675	388.051	407.256	350.55	378.544	383.297	385.279	9.57532	98.4375	1	21	4	0	0	1	1	0	0	0	2	0	1	1
7	431.718	435.538	433.628	417.513	426.675	422.152	427.854	424.41	438.649	431.342	431.6	427.949	429.797	430.555	429.196	1.75509	97.5	1	29	5	0	0	1	2	0	0	0	3	0	2	1
8	756.897	441.256	599.077	767.45	441.579	608.692	603.885	753.025	418.436	587.848	715.872	426.692	571.282	579.618	591.712	14.4484	97.8125	2	44	4	2	1	1	1	1	2	0	8	3	3	4
9	417.436	423.125	420.316	419.842	402.282	410.948	415.692	411.923	418.789	415.312	451.737	432.368	442.053	428.595	422.081	-26.6964	96.5625	2	27	6	0	1	1	1	1	0	0	4	1	1	2
10	373.725	371.361	372.605	371.615	376.132	373.844	373.229	386.605	373.737	380.171	369.342	398.351	383.653	381.901	377.536	-3.67568	95	2	25	6	0	0	0	0	0	0	0	0	0	0	0
11	546.351	476.816	511.12	477.278	470.389	473.833	492.857	488.744	466.368	477.701	512.081	474.974	493.039	485.32	489.013	-15.9717	93.75	2	24	5	2	1	0	3	3	2	1	12	6	6	3
12	491.275	485.769	488.557	466.333	491.718	479.026	483.822	496.615	473.075	484.696	503.205	487.744	495.474	490.051	486.936	-10.6292	98.125	2	27	6	3	1	4	4	4	1	3	20	8	10	8
13	435.462	414.154	424.808	390.108	400.474	395.36	410.373	419.821	407.35	413.506	408.615	415.324	411.882	412.71	411.549	1.6154	96.25	1	28	5	1	0	0	1	2	2	0	6	4	2	1
14	424.625	412.949	418.861	436.7	407.55	422.125	420.503	441.95	408.41	425.392	456.692	396.513	426.603	425.994	423.231	-1.42244	98.75	2	45	4	1	0	1	1	1	1	1	6	3	3	2
15	472.436	408.189	441.158	566.59	406.872	486.731	464.24	514.795	424.816	470.39	522.359	414.026	468.896	469.643	466.942	1.61269	96.25	1	31	4	0	0	0	0	0	0	0	0	0	0	0
16	527	519.368	523.234	512.487	566.718	539.603	531.471	527.528	513.641	520.307	571.769	494.816	533.792	527.138	529.326	-12.7081	95.9375	1	32	5	3	2	0	4	1	2	3	15	6	10	5
17	576.95	592.95	584.95	595.6	629	612.3	598.625	571.051	600.9	586.165	594.575	621.615	607.924	597.044	597.84	-22.1196	99.375	2	28	4	0	0	0	2	1	0	0	3	1	2	0
18	386.892	417.459	402.176	401.632	415.474	408.553	405.407	427.846	418.132	423.052	405.333	404.711	405.026	414.039	409.78	17.9669	95	2	25	5	1	0	0	1	0	0	0	2	0	2	1
19	363.85	330.158	347.436	354.179	338.5	346.241	346.834	349.711	324.308	336.844	355.103	319.925	337.291	337.071	341.968	-0.504673	97.8125	2	26	5	0	0	0	0	0	0	0	0	0	0	0
20	385.769	392.711	389.195	398.7	394.95	396.825	393.083	400.3	378.132	389.5	381.897	393.475	387.759	388.624	390.854	1.52957	98.125	2	28	5	2	2	1	3	0	0	0	8	0	5	5
21	555.459	557	556.24	537.351	569.625	554.117	555.164	567.421	574.711	571.066	561.974	596.85	579.859	575.519	565.408	-8.34605	95.625	2	24	5	3	1	2	2	2	1	2	13	5	7	6
22	450.231	406.308	428.269	403.026	405.395	404.211	416.396	427.784	394.846	410.882	427.846	413	420.519	415.732	416.065	-9.10811	95.9375	2	26	4	0	3	1	2	1	1	0	8	2	2	4
23	407.237	410.949	409.117	412.611	449.595	431.356	419.94	467.079	470.103	468.61	396.35	425.41	410.696	439.282	429.801	57.7106	95.625	2	24	5	0	0	0	2	1	1	0	4	2	2	0
24	492.154	567.526	529.351	488.395	546.949	518.052	523.701	476.513	531.316	503.558	503.447	506.949	505.221	504.39	514.045	-1.28374	96.25	2	26	5	2	0	0	3	3	4	3	15	10	8	2
25	446.718	434.128	440.423	458.205	436.816	447.649	444.013	463.775	436.85	450.312	453	438.487	445.744	448.057	446.054	4.56891	97.8125	2	45	4	1	0	2	2	0	0	0	5	0	3	3
26	464.447	430.564	447.286	508.769	478.59	493.679	470.632	438.459	467.744	453.487	501	477.718	489.506	471.845	471.239	-36.2574	96.875	2	25	5	0	1	2	1	2	1	0	7	3	1	3
27	518.026	437.676	478.387	531.308	430.132	481.377	479.901	537.282	440.421	489.481	496.371	464.5	479.373	484.493	482.197	8.41584	95	2	25	5	3	1	2	3	3	0	1	13	4	7	6
28	330.026	318.684	324.429	326.718	311.395	319.156	321.792	326.718	318.846	322.782	329.026	325.3	327.139	324.975	323.399	-4.38077	97.1875	1	25	5	0	0	0	1	1	0	0	2	1	1	0
29	553.447	539.625	546.359	559.154	522.4	540.544	543.433	523.425	520.35	521.888	554.525	531.421	543.269	532.443	537.921	-21.0855	98.4375	2	37	3	0	1	1	2	2	0	0	6	2	2	2
30	403.641	380.526	392.234	381.487	380.718	381.103	386.632	381.975	401.026	391.38	391.308	371.6	381.329	386.354	386.492	10.0465	97.8125	2	23	4	0	0	0	1	3	0	0	4	3	1	0
34	426.59	424.784	425.711	430.769	422.487	426.628	426.175	428.05	410.795	419.532	427.325	447.526	437.167	428.293	427.244	-18.0032	97.1875	2	19	4	3	2	1	3	3	2	3	17	8	9	6
35	438.868	461.789	450.329	437.447	439.757	438.587	444.497	457.35	442.795	450.165	468.737	506.641	487.935	468.808	456.85	-37.6165	95.9375	2	24	5	0	1	0	1	0	0	0	2	0	1	1
36	566.684	517.579	542.132	504.526	536.703	520.4	531.338	549	501.333	524.213	535.538	512.667	524.103	524.157	527.724	1.0641	95	2	24	6	1	1	1	3	2	1	1	10	4	5	3
37	358.128	372.892	365.316	354.278	396.727	374.58	369.724	359.278	385.108	372.37	370.103	374.462	372.282	372.325	371.051	-0.0891083	92.5	2	23	5	3	3	4	4	3	1	2	20	6	9	10
38	408.5	373.868	391.184	405.289	388.875	396.872	394.065	404.615	399.703	402.224	417.333	393.615	405.474	403.87	398.968	-3.31532	96.25	2	25	7	0	0	0	3	1	0	0	4	1	3	0
39	522.622	524.775	523.74	515.946	467.722	492.164	508.373	494.605	434.216	464.813	514.278	439.676	476.466	470.561	489.594	-12.566	93.125	2	19	4	4	2	1	3	2	1	2	15	5	9	7
40	456.475	432.868	444.974	446.077	434.275	440.101	442.522	439.385	453.05	446.304	440.421	461.256	450.974	448.609	445.556	-4.62142	97.8125	1	22	4	1	2	2	2	2	2	1	12	5	4	5
41	405.472	440.342	423.378	396.487	433.211	414.61	418.907	400.923	431.921	416.221	398.575	403.421	400.936	408.529	413.65	15.424	95.625	1	23	4	2	0	0	2	1	0	1	6	2	5	2
42	398.054	412.375	405.494	436.278	427.263	431.649	418.311	422.278	410.211	416.081	390.125	392.737	391.397	403.414	410.838	24.8132	94.6875	2	20	4	0	0	0	1	3	1	0	5	4	1	0
44	374.316	351.297	362.96	354.289	350.865	352.6	357.78	375.026	349.375	362.038	361.205	338.568	350.184	356.226	356.99	12.314	95.3125	1	22	4	2	0	3	3	3	4	4	19	11	9	5
45	437.579	429.41	433.442	436.385	452.789	444.481	438.961	439.65	440.975	440.312	423.432	437.154	430.474	435.519	437.229	10.0194	96.875	1	25	6	0	0	0	1	2	0	0	3	2	1	0
46	406.725	419.974	413.179	397.875	414.474	405.962	409.571	422.925	406.459	415.013	422.975	408.692	415.924	415.474	412.522	-1.14142	97.5	2	23	5	1	0	0	1	2	1	2	7	5	4	1
47	385	385.763	385.377	392.868	375	383.705	384.535	395.816	386	390.782	387.026	391.846	389.436	390.109	387.331	1.472	97.1875	2	23	5	2	2	0	3	1	0	1	9	2	6	4
48	393.743	350.077	370.73	392.189	392.154	392.171	381.593	389.256	363.211	376.403	389.162	346.816	367.707	372.112	376.821	8.24449	94.375	1	29	5	0	0	0	0	1	0	0	1	1	0	0
49	422.077	428.333	425.205	414.282	442.632	428.273	426.729	399	430.667	415.039	401.282	441.575	421.684	418.404	422.553	-6.59519	97.1875	1	26	8	2	3	3	4	2	2	3	19	7	9	8
51	377.974	380.538	379.256	397	385.256	391.128	385.192	395.2	375.368	385.538	396.179	365.59	380.885	383.212	384.202	4.3996	97.5	1	26	4	0	0	1	0	1	0	0	2	1	0	1
52	358.897	404.256	381.577	363.667	403.718	383.692	382.635	370.784	401.308	386.447	372.128	395.923	384.026	385.221	383.919	2.0201	96.875	2	26	5	2	1	0	1	1	0	3	8	4	6	3
53	449.075	537.744	492.848	471.125	540.5	505.812	499.371	461.125	514.132	486.949	473.1	529.3	501.2	494.165	496.776	-13.5717	99.0625	2	24	5	0	1	1	3	4	3	3	15	10	6	2
54	522.222	586.553	555.257	561.974	489.838	526.855	540.867	570.282	467.079	519.351	576.194	450.842	511.824	515.662	528.223	5.16222	94.0625	2	20	4	3	1	0	4	4	2	3	17	9	10	4
55	366.375	384.868	375.385	364.436	391.75	378.266	376.834	379.026	402.421	390.571	375.282	381.324	378.224	384.438	380.587	12.4202	96.875	2	22	4	1	0	1	1	0	0	0	3	0	2	2
56	471.974	457.103	464.538	483.103	455.5	469.481	466.994	474.59	435.184	455.143	478.921	482.95	480.987	468.148	467.571	-26.0485	96.875	1	26	6	3	2	0	4	3	4	1	17	8	8	5
57	391.667	416.897	404.282	400.3	417.974	408.91	406.596	419.375	415.385	417.405	407.692	414.65	411.215	414.31	410.478	6.20865	98.125	2	25	6	1	0	1	1	3	2	2	10	7	4	2
58	454.179	467.667	460.923	426.051	455.105	440.39	450.723	431.538	498.45	465.418	408.789	457.459	432.8	449.532	450.129	31.8698	96.5625	2	21	4	0	1	0	1	0	0	0	2	0	1	1
59	397.846	413.368	405.506	387.128	410.65	399.038	402.231	385.605	417.231	401.623	386.324	422.205	404.737	403.17	402.696	-2.84671	96.5625	1	23	5	0	1	2	2	3	1	2	11	6	4	3
60	416.028	388.692	401.813	377.077	400.154	388.615	395.085	374.868	392.667	383.527	388.359	400.051	394.205	389.007	392.056	-10.4376	95.3125	2	24	5	0	0	1	0	0	0	0	1	0	0	1
61	396.462	401.949	399.205	393.487	368.108	381.132	390.286	410.684	379.256	394.766	405.128	370.5	388.039	391.403	390.844	7.15621	96.25	2	24	6	0	0	0	0	0	0	0	0	0	0	0
62	405.795	400.846	403.321	432.425	384.359	408.696	406.025	413.475	399.846	406.747	403.8	419.6	411.7	409.239	407.642	-5.03942	98.75	2	29	6	2	2	2	3	1	2	3	15	6	8	6
63	372.641	369.769	371.205	382.179	379.154	380.667	375.936	377.154	374.15	375.633	364.125	373.105	368.5	372.089	374.006	7.03679	97.8125	2	20	4	2	2	1	3	2	1	1	12	4	6	5
64	410.821	387.789	399.455	412.525	410.789	411.679	405.606	445.55	396.4	420.975	402.3	395.775	399.038	410.006	407.841	21.9375	98.4375	2	24	5	1	0	0	0	2	2	0	5	4	1	1
65	412.553	425.514	418.947	417.784	444.769	431.632	425.331	392.838	407.057	399.75	402.132	432.27	417	408.551	417.054	-17.2534	93.125	2	20	4	0	2	1	1	3	1	1	9	5	2	3
66	481.333	465.649	473.697	505.447	484.737	495.092	484.395	525.325	489.053	507.654	520.378	485.944	503.397	505.596	494.96	4.0274	94.6875	2	25	5	0	1	2	1	2	0	0	6	2	1	3
67	475.513	533.725	504.987	467.692	506.7	487.443	496.215	456.103	528.225	492.62	457.615	490.513	474.064	483.401	489.829	18.0997	98.4375	2	26	5	0	0	0	0	0	0	0	0	0	0	0
68	455.154	460.513	457.833	457.711	462.811	460.227	459.007	464.179	463.158	463.675	443.125	513.59	477.911	470.885	465.003	-14.6887	96.5625	2	19	4	1	3	1	2	2	1	2	12	5	5	5
69	569.711	559.436	564.506	551.632	596.135	573.587	568.987	578.417	570.974	574.595	498.108	551.846	525.684	549.813	559.464	49.718	94.375	2	28	6	2	1	2	3	2	1	2	13	5	7	5
70	391.444	360.154	375.173	407.083	353.816	379.73	377.436	424.359	342.475	382.899	399.256	345.026	372.494	377.763	377.603	11.2756	95.3125	2	19	4	0	1	2	1	0	0	0	4	0	1	3
71	354.75	398.421	376.026	369.59	379.297	374.316	375.182	364.368	391.075	378.064	364.275	385.75	375.012	376.519	375.859	2.70921	97.5	2	29	4	3	1	1	3	3	1	2	14	6	8	5
72	382.103	364.487	373.295	379.205	374.395	376.831	375.052	377.053	369.821	373.39	381.211	369.385	375.221	374.305	374.68	-1.861	96.5625	2	27	5	2	4	3	4	4	2	1	20	7	7	9
73	502.2	513.825	508.012	483.1	493.225	488.163	498.087	510.95	497.425	504.188	502.256	528.769	515.513	509.778	503.896	-11.3253	99.375	2	20	4	0	0	0	3	4	2	0	9	6	3	0
74	428	403.564	415.782	413.949	417.385	415.667	415.724	407.474	415.35	411.513	429.7	412.026	420.975	416.274	416	-9.45098	97.8125	2	19	4	0	3	4	3	0	0	1	11	1	4	7
75	334.564	335.41	334.987	346.75	346.7	346.725	340.93	341.632	331.921	336.776	336.947	343.333	340.182	338.49	339.73	-3.36404	97.1875	1	20	4	2	0	0	2	2	1	1	8	4	5	2
76	493.59	443.889	469.733	498.027	447.026	471.855	470.801	471.947	464.925	468.346	484.946	458.077	471.158	469.734	470.262	-3.07525	95.3125	2	29	4	2	4	3	4	4	0	2	19	6	8	9
77	334.132	309.615	321.714	316.342	339.263	327.803	324.739	341.41	333.103	337.256	323.275	317.667	320.506	328.828	326.81	16.7856	96.875	2	28	6	0	0	0	1	1	0	0	2	1	1	0
80	521.487	523.053	522.26	507.205	498.421	502.87	512.565	505.211	547.923	526.844	485.923	454.744	470.333	498.406	505.463	56.2335	96.5625	2	18	4	0	0	1	1	4	3	1	10	8	2	1
82	336.385	356.053	346.091	343.744	325.051	334.397	340.206	338.821	333.59	336.205	333.703	345	339.427	337.784	339.003	-3.14622	96.25	2	24	5	3	2	3	3	3	1	1	16	5	7	8
83	455.487	458.45	456.987	486.538	503.154	494.846	475.796	478.575	464.103	471.43	473.077	488.575	480.924	476.177	475.987	-9.48718	98.4375	1	38	4	0	0	1	1	0	0	0	2	0	1	1
84	311.359	336.026	323.532	325.526	332.525	329.115	326.342	331.154	315.711	323.532	326.897	327.975	327.443	325.513	325.926	-4.00403	97.1875	2	22	5	0	1	1	2	1	0	0	5	1	2	2
87	428.897	459.051	443.974	429.526	456.541	442.853	443.425	434.846	436.395	435.61	420.333	452.85	436.797	436.212	439.783	-0.971221	96.5625	2	28	6	1	2	2	3	3	2	3	16	8	7	5
88	413.675	440.282	426.81	439.541	405.289	422.187	424.558	397.825	456.475	427.15	407.897	402.103	405	416.215	420.333	22.15	97.5	2	20	4	2	2	3	2	2	1	1	13	4	5	7
89	424.342	374.027	399.52	419.564	397.925	408.608	404.182	417.538	384.872	401.205	415.378	355.2	386.125	393.967	399.141	15.9159	95	2	26	6	0	0	1	1	2	1	0	5	3	1	1
90	587.333	634.5	610.61	602.59	576.974	589.782	600.129	571.658	575.154	573.429	594.526	588.125	591.244	582.394	591.261	-17.9198	96.875	1	32	4	0	2	3	3	2	4	2	16	8	5	5
91	432.6	393.405	412.458	452.889	420.216	436.329	424.476	450.649	397.361	424.37	436.054	429.605	432.787	428.635	426.577	-8.82478	91.5625	2	25	4	0	0	3	3	4	1	2	13	7	5	3
92	450.421	449.769	450.091	448.622	419.513	433.684	441.941	450.175	433.692	442.038	445.725	435.7	440.712	441.371	441.651	1.22115	97.5	1	24	4	2	0	0	3	1	0	0	6	1	5	2
93	430.641	454.8	442.068	439	458.59	448.671	445.477	418.564	428.395	423.416	447.053	432.128	439.494	431.455	438.443	-16.111	95.9375	1	27	6	2	1	0	3	3	1	1	11	5	6	3
94	484.132	484.55	484.346	438.103	507.342	472.273	478.348	469.15	489.821	479.354	444.895	477.342	461.118	470.413	474.381	18.3668	96.875	2	25	5	2	2	2	3	3	0	2	14	5	7	6
95	426.949	363.675	394.911	402.256	363.872	383.064	389.025	410.744	381.65	396.013	427.711	363.15	394.603	395.312	392.169	0.766532	98.125	2	24	4	0	0	0	1	0	0	0	1	0	1	0
97	443.872	456.632	450.169	568	485.026	525.974	488.071	423.162	427.289	425.253	537.154	439.895	489.156	457.625	472.948	-63.2985	95.625	2	27	5	3	0	1	3	3	2	1	13	6	7	4
98	524.513	494.237	509.571	493.079	494.375	493.744	501.606	524.525	492.025	508.275	528.256	500.3	514.101	511.17	506.449	-6.00321	98.125	2	23	4	1	2	2	3	4	3	1	16	8	5	5
99	519.325	481.077	500.443	509.231	477.15	492.987	496.715	514.974	495.128	505.051	508.25	489.925	499.087	502.032	499.373	5.96378	98.75	2	22	5	0	0	0	1	0	0	0	1	0	1	0
100	484.632	465.842	475.237	453.949	513.757	483.066	479.151	494.718	456.231	475.474	485.737	461.622	473.84	474.673	476.905	1.79513	95.3125	2	24	7	1	1	0	2	3	1	0	8	4	3	2
101	463.15	423.25	443.2	448.675	424.59	436.785	440.013	421.077	415.897	418.487	424	428.838	426.387	422.359	431.356	-7.93174	97.5	2	29	5	1	1	1	1	4	0	0	8	4	2	3
102	453.475	463.282	458.316	462.405	509.842	486.44	472.013	472.25	492.41	482.203	460.846	444.184	452.623	467.603	469.794	29.8149	96.875	1	24	4	4	0	0	4	4	3	4	19	11	12	4
104	395.154	389.895	392.558	388.333	392.051	390.192	391.368	387.324	386.684	387	377.158	413.974	395.566	391.311	391.34	-8.56152	95.625	2	28	6	1	0	0	1	2	0	0	4	2	2	1
105	541.846	639.947	590.26	574.231	660.359	617.295	603.865	589.684	627.564	608.87	638.375	617.975	628.175	618.707	611.333	-19.5508	97.5	2	53	4	1	2	2	1	2	0	1	9	3	3	5
106	352.917	366.649	359.877	395.694	338.41	365.907	362.932	388.417	345.378	366.603	413.128	330.769	371.949	369.364	366.181	-5.0512	93.4375	2	20	4	1	1	2	1	2	0	0	7	2	2	4
107	448	442.4	445.165	454.179	421.103	437.641	441.427	432.974	427.625	430.266	431.385	415.3	423.241	426.753	434.067	6.95737	98.4375	2	23	5	0	1	1	1	1	1	1	6	3	2	2
108	467.775	447.65	457.712	438.45	438.667	438.557	448.195	444.175	456.3	450.238	474.842	449.103	461.805	455.911	452.028	-11.7348	98.75	2	21	4	1	1	2	2	2	1	1	10	4	4	4
109	458.564	397.487	428.026	470.795	377.59	424.192	426.109	430.487	393.711	412.338	482.359	399.605	441.519	426.929	426.516	-28.8833	96.875	2	23	4	2	0	0	1	0	0	0	3	0	3	2
110	596.974	693.342	644.532	588	651.675	620.241	632.231	597.65	621.077	609.215	627.167	645.324	636.37	622.257	627.308	-26.882	96.25	2	21	4	2	1	1	2	1	0	1	8	2	5	4
111	404.41	451.462	427.936	399.436	449.2	424.633	426.274	407.179	455.575	431.684	412.2	451.27	430.974	431.333	428.796	-0.357892	97.8125	1	28	4	1	0	0	1	2	0	0	4	2	2	1
112	341.395	358.297	349.733	347.256	359.543	353.068	351.389	347.128	367.075	357.228	355.73	346.487	350.987	354.168	352.806	5.99315	95	1	22	4	1	0	1	4	0	0	0	6	0	5	2
115	470.237	582.658	526.447	467.7	568.872	517.646	521.961	491.2	529.462	510.089	477	566.35	522.241	516.165	519.035	-11.3442	97.8125	2	24	5	1	2	2	3	3	3	2	16	8	6	5
116	409.184	426.744	418.078	428.974	418.487	423.731	420.923	403.079	427.41	415.403	392.897	423.263	407.883	411.643	416.298	7.1643	96.5625	2	19	4	1	0	0	3	1	0	1	6	2	5	1
117	342.368	369.658	356.013	357.676	377.324	367.5	361.68	368.513	376.375	372.494	341.615	367.211	354.247	363.487	362.601	18.031	95.625	2	19	4	2	3	1	1	2	1	2	12	5	5	6
119	402.053	376.056	389.405	407.184	403.861	405.568	397.486	411.769	373	393.432	406.237	396.486	401.427	397.456	397.471	-8.97705	92.8125	2	23	4	2	3	2	3	3	0	2	15	5	7	7
121	399.425	364.474	382.397	404.359	358.615	381.487	381.942	412.846	370.3	391.304	400.625	368.825	384.725	387.994	384.997	6.84808	98.4375	2	34	6	1	2	2	3	1	0	0	9	1	4	5
122	400.711	376.425	388.256	398.821	386.725	392.696	390.49	408.821	387.35	397.949	401.641	385.789	393.818	395.91	393.192	4.37001	97.8125	1	26	5	0	0	0	2	1	0	0	3	1	2	0
123	370.568	356.128	363.158	364.897	356.132	360.571	361.856	378.575	350.051	364.494	351.875	352.462	352.165	358.329	360.064	12.1449	97.1875	2	26	6	0	1	0	3	1	0	1	6	2	4	1
124	396.425	403.15	399.788	390.225	395.359	392.759	396.296	370.842	413.667	392.532	381.35	383.75	382.55	387.446	391.899	9.70439	98.75	2	28	5	0	0	0	1	3	2	0	6	5	1	0
125	469.675	436.05	452.863	444.725	461.45	453.087	452.975	424.872	428.771	426.716	449.789	454.65	452.282	439.836	446.574	-25.3981	97.5	2	29	5	3	1	2	3	4	3	2	18	9	8	6
126	444.103	481.775	463.177	464.667	479.026	471.846	467.484	486.825	479.8	483.312	456.308	485.8	471.241	477.314	472.43	12.2587	98.75	2	56	3	1	2	2	2	3	1	0	11	4	3	5
127	421.8	477.737	449.051	456.872	434.105	445.636	447.355	437.763	441.737	439.75	438.971	442.487	440.824	440.28	443.875	-0.979304	95.3125	2	25	6	1	0	1	1	3	0	0	6	3	2	2
128	498.486	455.821	476.592	457.615	453.5	455.584	466.02	444.553	445.342	444.947	474.079	467.132	470.605	457.776	461.911	-25.6579	95.3125	2	26	6	1	0	3	3	3	2	2	14	7	6	4
129	446.3	413.179	429.949	413.256	415.564	414.41	422.229	425.385	462.514	443.461	439.025	440.256	439.633	441.51	431.808	4.30836	97.5	2	25	6	0	0	0	0	0	0	0	0	0	0	0
130	513.108	509.385	511.197	575.872	584.5	580.241	546.387	526.737	518.333	522.481	514.189	508.868	511.493	517.059	531.866	11.0063	95.9375	2	24	6	0	0	0	1	0	0	0	1	0	1	0
133	387.436	353.513	370.474	371.605	377.436	374.558	372.503	363.05	346.667	354.962	381.444	373.051	377.08	365.734	369.129	-22.3895	96.5625	1	26	6	2	2	1	3	2	1	1	12	4	6	5
136	458	419.684	439.333	448.103	434.526	441.403	440.361	429.9	416.949	423.506	445.475	412.925	429.2	426.371	433.277	-5.77564	98.125	2	26	5	2	2	2	3	3	2	1	15	6	6	6
138	367.474	370.361	368.878	363.243	337.789	350.347	359.55	350.556	333.351	341.836	377.543	342.486	359.528	350.621	355.146	-18.0612	91.875	2	23	5	0	0	0	0	0	0	0	0	0	0	0
139	495.872	456.923	476.397	498.368	454.789	476.579	476.487	495.744	456.385	476.064	500.744	492.297	496.632	486.214	481.351	-20.4563	96.25	2	25	5	1	1	1	1	2	2	1	9	5	3	3
140	421.65	450.375	436.012	415.553	441.564	428.727	432.439	413.8	483.615	448.266	412.641	453.872	433.256	440.809	436.624	15.4513	98.125	2	29	6	2	0	2	3	3	1	1	12	5	6	4
143	386.513	386.769	386.641	386.744	391.2	389	387.828	383.917	378.59	381.147	385.375	406.359	395.734	388.63	388.225	-14.6138	97.1875	2	23	4	0	0	0	1	0	0	0	1	0	1	0
144	358.925	367.795	363.304	341.325	359.975	350.65	356.937	358.925	367.892	363.234	348.026	347.895	347.961	355.597	356.278	15.4483	97.8125	1	43	8	0	0	0	1	0	0	0	1	0	1	0
145	363.175	367.872	365.494	362.077	385.103	373.59	369.516	352.128	383.769	367.949	359.351	371.026	365.342	366.662	368.103	2.76022	97.1875	1	23	5	0	0	0	1	1	0	1	3	2	2	0
146	340.914	340.842	340.877	347.486	344.158	345.8	343.372	358.111	339.641	348.507	352.972	335.595	344.164	346.365	344.868	4.59266	92.5	1	25	5	0	0	2	1	1	0	0	4	1	1	2
149	377.842	343.711	360.776	387.436	358.425	372.747	366.877	385.85	357.282	371.747	389.3	355.385	372.557	372.152	369.54	-0.776282	97.8125	2	27	7	1	3	2	3	1	2	2	14	5	6	6
150	405.359	397.632	401.545	404.316	379.487	391.74	396.643	381.359	380.079	380.727	407.316	422.7	415.205	398.077	397.362	-34.2889	96.5625	2	24	5	3	2	2	4	1	1	1	14	3	8	7
152	394.289	401.462	397.922	410.256	412.872	411.564	404.787	403.632	407.158	405.395	395.625	404.154	399.835	402.561	403.674	5.50531	96.875	1	27	6	4	4	4	4	2	4	4	26	10	12	12
154	440.308	418.368	429.481	431.949	401.513	416.731	423.065	429.897	418.486	424.342	424.5	419.45	421.91	423.11	423.087	2.21696	96.5625	1	29	6	1	0	0	3	2	0	1	7	3	5	1
157	387.868	360.744	374.13	381.85	346.325	364.087	369.013	392.051	357.632	375.065	379.361	345	361.276	368.216	368.619	12.6609	96.875	2	23	5	1	0	2	1	2	0	0	6	2	2	3
158	399.564	444.333	421.949	457.971	384.051	419.014	420.52	398.795	409.611	403.987	403.789	456.395	430.092	417.126	418.828	-25.8891	94.6875	2	22	4	0	0	0	1	0	0	0	1	0	1	0
159	576.641	508	541.886	574.487	517.526	546.377	544.103	578.615	524.868	552.091	533.975	496.051	515.253	533.436	538.769	36.7288	97.5	2	28	5	1	1	1	1	1	0	1	6	2	3	3
160	428.703	407.947	418.187	431.154	389.189	410.724	414.43	462.639	397.897	428.973	445.079	423.85	434.192	431.634	423.089	-4.19631	95	2	18	3	2	1	2	2	1	0	0	8	1	4	5
161	425.487	379.605	402.844	423.513	412.5	418.078	410.461	424.775	383.703	405.039	413.462	391.622	402.829	403.941	407.212	1.69727	95.9375	2	26	6	0	2	1	3	2	1	2	11	5	5	3
162	415.175	383.676	400.039	398.026	392.921	395.474	397.771	386.949	386.324	386.645	393.846	390.475	392.139	389.445	393.581	-5.52406	96.25	2	24	5	0	1	1	3	2	1	2	10	5	5	2
163	508.486	488.026	498.12	503.275	427.205	465.722	481.5	507.868	462.316	485.092	527.051	464.974	496.013	490.623	486.062	-10.9207	96.25	2	24	5	0	0	0	1	0	0	0	1	0	1	0
164	354.179	336.972	345.92	349.143	335.243	342	344	345.676	352.889	349.386	357.154	340.882	349.575	349.483	346.703	0.26458	90.625	1	24	5	4	4	2	4	4	3	4	25	11	12	10
165	366.1	337.946	352.571	380.028	334.949	356.587	354.553	372.289	359.231	365.675	378.564	325.889	353.28	359.559	357.056	13.5336	95	2	24	5	1	0	1	1	2	0	1	6	3	3	2
166	551.025	537.75	544.388	549.026	526.795	537.91	541.19	534.9	558.462	546.532	525.081	548.05	537.013	541.833	541.51	10.1152	98.125	2	63	4	1	0	1	2	1	0	1	6	2	4	2
167	419.846	352.789	386.753	397.541	379.775	388.312	387.532	387.833	365.361	376.597	409.205	363.41	386.308	381.647	384.628	-9.71047	95	2	24	5	0	0	0	0	0	0	0	0	0	0	0
168	490.385	493.625	492.025	493.308	479	486.063	489.044	479.974	500.641	490.308	464.308	501.872	483.09	486.699	487.879	7.21795	98.125	1	26	4	2	2	2	3	2	1	3	15	6	8	6
170	457.125	446.775	451.95	432.919	454.1	443.922	448.013	433	454	443.231	460.05	459.231	459.646	451.49	449.752	-16.1404	98.125	2	25	5	0	0	0	0	0	0	0	0	0	0	0
171	471.289	446.45	458.551	482.154	441.079	461.883	460.206	474.973	436.872	455.421	493.051	455.675	474.127	464.955	462.581	-18.4408	96.875	2	26	5	1	0	0	1	1	0	0	3	1	2	1
172	373.026	353.513	363.269	373.769	381.564	377.667	370.468	368.667	372.7	370.709	370.333	363.974	367.154	368.943	369.703	3.52949	97.8125	1	32	4	2	2	2	2	1	0	1	10	2	5	6
173	484.184	483.333	483.753	472.971	475.667	474.392	479.166	511.45	506.105	508.846	518.5	460.684	489.592	499.344	489.354	19.1855	95.3125	2	22	4	1	0	1	3	1	0	0	6	1	4	2
174	366.41	373.846	370.128	346.692	374.949	360.821	365.474	357	370.179	363.59	367.395	368.703	368.04	365.771	365.621	-4.45898	96.5625	2	30	6	0	0	0	1	0	0	0	1	0	1	0
175	432.946	408.179	420.237	453.256	399.282	426.269	423.292	434.081	405.825	419.403	429.053	426.051	427.532	423.468	423.38	-7.59892	96.25	2	25	5	0	0	0	1	0	0	0	1	0	1	0
176	453.444	464.158	458.946	461.649	442.229	452.208	455.623	422.718	427.395	425.026	433.579	446.026	439.803	432.366	443.722	-14.7463	93.4375	2	22	5	0	0	1	1	1	0	0	3	1	1	1
177	405.821	413.103	409.462	387.35	412.375	399.863	404.601	429.35	401.769	415.734	387.45	381	384.266	400	402.301	31.3346	98.75	2	22	5	0	0	0	4	0	0	0	4	0	4	0
178	473.525	454.865	464.558	460.526	511.436	486.312	475.435	468.216	468.051	468.132	454.41	483.025	468.899	468.523	471.968	-0.583879	96.5625	2	25	5	0	3	0	3	2	0	1	9	3	4	3
179	432.243	442.622	437.432	467.632	462.056	464.919	451.176	425.5	433.769	429.688	440.795	473.368	456.87	443.279	447.149	-27.447	94.375	2	34	8	1	0	0	1	1	0	0	3	1	2	1
180	424.692	421.351	423.066	431.447	433.342	432.395	427.73	494.974	411.436	452.662	441.179	430.421	435.87	444.266	436.052	17.4045	95.625	2	23	5	1	0	0	1	0	0	0	2	0	2	1
182	343.675	357.051	350.278	325.1	361.487	343.063	346.671	324.692	354.184	339.247	340.658	373.564	357.325	348.286	347.468	-17.6727	97.5	2	24	5	0	0	0	1	1	0	0	2	1	1	0
183	449.718	463.282	456.5	435.243	463.775	450.065	453.303	476.769	443.459	460.553	478.342	501.737	490.039	475.296	464.192	-29.9251	95.9375	2	25	5	2	0	1	3	2	2	1	11	5	6	3
184	395.692	393.053	394.39	389.605	394.1	391.91	393.142	399.667	384.158	392.013	379.972	394.05	387.382	389.712	391.438	4.90117	96.25	2	25	7	2	2	2	3	1	0	1	11	2	6	6
185	521.622	495.921	508.6	536.615	512.462	524.538	516.725	564.615	530.641	547.628	515.105	500.8	507.769	527.699	522.265	39.6756	96.5625	2	25	5	1	0	0	1	1	0	0	3	1	2	1
187	431.605	434.868	433.237	434.615	432.816	433.727	433.484	441.41	414.897	428.154	440.026	432.513	436.221	432.161	432.818	-8.11572	96.25	1	31	8	2	1	0	3	2	0	1	9	3	6	3
188	420.872	392.974	406.923	427.487	390.436	408.962	407.942	433.526	394.7	413.615	432.718	394.579	413.896	413.755	410.839	0.46471	97.1875	2	23	5	0	1	0	1	2	2	1	7	5	2	1
189	456.081	475.359	465.974	438	447.308	442.84	454.483	466.486	478.579	472.613	450.211	488.921	469.566	471.079	462.781	2.96693	94.375	1	25	6	0	0	0	1	0	0	0	1	0	1	0
191	466.868	474.892	470.827	462.55	484.718	473.494	472.195	460.263	472.41	466.416	456.128	484.128	470.128	468.284	470.233	-3.7915	96.5625	2	22	5	2	0	0	3	3	0	1	9	4	6	2
192	428.385	440.256	434.321	435.921	450.342	443.132	438.669	451.316	444.949	448.091	452.59	443.237	447.974	448.032	443.351	0.218961	96.25	1	27	6	2	0	0	1	2	0	1	6	3	4	2
193	342.514	370.432	356.473	351.568	364.028	357.712	357.088	346.231	376.639	360.827	350.436	381.949	366.192	363.562	360.39	-4.75748	93.75	2	23	5	0	0	0	1	0	0	0	1	0	1	0
194	346.179	346.333	346.256	350.595	358.632	354.667	350.379	344.923	362.667	353.795	341.95	350.053	345.897	349.846	350.11	7.79356	96.5625	2	25	5	0	0	0	1	0	0	0	1	0	1	0
195	393.538	413.846	403.692	418.282	436.41	427.346	415.519	413.158	418.308	415.766	417.385	430.139	423.507	419.586	417.526	-8.02896	96.25	1	25	5	0	0	0	1	1	1	1	4	3	2	0
196	391.184	375.605	383.395	379.256	362.083	371.013	377.245	385.9	360.615	373.418	379.55	376	377.775	375.61	376.406	-4.51731	96.875	2	27	6	1	0	2	2	1	1	0	7	2	3	3
198	387	394.789	391	373.359	383.184	378.208	384.477	375.194	405.611	390.403	365.947	398.128	382.247	386.188	385.327	8.36499	93.75	1	26	6	2	1	1	2	2	1	1	10	4	5	4
199	393.975	376.103	385.152	402.026	375.949	388.987	387.057	416.462	378.538	397.5	411.125	395.8	403.462	400.519	393.81	-5.9625	98.4375	2	31	6	0	2	3	3	2	1	1	12	4	4	5
200	463.816	417.333	440.273	482.359	408.256	445.308	442.806	454.513	405.564	430.038	436.865	424.692	430.618	430.325	436.586	-0.740125	96.5625	2	25	6	1	0	0	1	2	0	0	4	2	2	1
201	357.974	458.55	408.899	411.4	508.897	459.532	434.215	366.325	492.85	429.587	372.675	434.744	403.316	416.535	425.347	25.8782	99.0625	2	26	4	1	0	0	1	0	0	0	2	0	2	1
202	351.85	382.868	366.962	341.846	362.368	351.974	359.516	333.333	377.825	355.861	356.923	370.744	363.833	359.822	359.67	-8.25417	97.5	1	26	5	1	1	2	1	2	3	1	11	6	3	4
203	386.65	365.154	376.038	366.605	391.154	379.039	377.519	377.684	379.947	378.816	364.649	394.526	379.787	379.298	378.394	-0.771693	95.9375	2	26	5	2	2	1	3	1	0	0	9	1	5	5
204	316.595	350.925	334.429	309.947	324.026	316.987	325.765	307	337.385	322.39	321.513	350.947	336.039	329.214	327.495	-14.0378	95.9375	2	23	5	3	0	0	2	1	2	1	9	4	6	3
205	328.737	342.237	335.487	345.375	346.2	345.76	340.589	350.868	364.5	357.306	345.9	349.943	347.787	352.449	346.44	9.76278	93.125	2	24	5	3	0	0	3	2	1	1	10	4	7	3
207	404.795	388.375	396.481	394.15	380.538	387.43	391.956	408.923	399.132	404.091	403.275	376.763	390.359	397.181	394.543	14.0082	97.8125	2	24	5	2	2	1	3	3	2	1	14	6	6	5
208	382.053	400.59	391.442	387.703	387.868	387.787	389.638	382.5	391.167	386.716	377.308	408.938	391.563	389.09	389.37	-6.28926	92.8125	2	23	5	0	0	0	0	3	2	0	5	5	0	0
209	423.447	340.077	381.221	402.368	376.692	389.364	385.292	390.744	356.405	374.026	400.378	340.079	369.827	371.94	378.682	3.34583	95.3125	2	25	5	0	0	0	1	0	0	0	1	0	1	0
210	553.59	507.769	530.679	538.3	490.769	514.835	522.707	551.95	524.25	538.1	571.075	524.189	548.545	543.223	532.965	-9.53209	98.125	2	28	5	1	1	1	1	2	0	1	7	3	3	3
212	444.923	513.474	478.753	455.667	529	494.263	486.458	472.026	449.684	461	494.568	536.5	515.813	488.046	487.249	-54.6789	95.3125	2	21	4	2	0	0	1	1	1	0	5	2	3	2
213	379.525	343.026	361.744	364.769	368.237	366.481	364.097	365.158	352.59	358.792	370.125	356.128	363.215	361.032	362.559	-4.25278	97.1875	2	40	7	1	0	2	0	4	0	0	7	4	1	3
214	419.162	382.257	401.222	411.686	388.421	399.575	400.393	437.737	373.324	405.96	398.909	393.237	395.873	401.055	400.725	9.45762	90.9375	2	30	6	3	3	3	3	1	0	2	15	3	8	9
215	451.436	467.5	459.57	445.128	468.658	456.74	458.173	483.923	456.763	470.519	452.054	455.579	453.84	462.289	460.205	16.5266	96.25	2	25	5	1	1	0	1	0	0	0	3	0	2	2
216	353.3	360.351	356.688	357	356.667	356.831	356.76	369.184	348.175	358.41	346.25	344.711	345.5	351.955	354.342	13.1993	96.875	2	21	4	2	0	1	2	0	0	0	5	0	4	3
217	622.41	541.205	581.808	582.333	612.45	597.582	589.745	557.103	522.425	539.544	608.974	536.872	572.455	555.788	572.821	-33.159	97.8125	2	23	5	1	1	0	3	2	0	1	8	3	5	2
218	540.974	536.526	538.779	536.474	559.282	548.026	543.403	537.757	569.059	552.746	538.385	536.59	537.487	544.758	544.069	15.9206	94.6875	2	24	5	0	2	2	3	1	0	0	8	1	3	4
219	406	370.9	387.766	387.658	367.543	378.014	383.02	399.167	388.944	394.056	410.432	388.514	399.473	396.801	389.818	-5.41742	92.5	1	25	5	2	2	2	3	2	1	2	14	5	7	6
220	390.289	394.316	392.303	392.289	400.921	396.605	394.454	397.395	435.744	416.818	381.897	422.027	401.434	409.176	401.839	14.6069	95.3125	2	29	5	0	0	0	2	2	0	0	4	2	2	0
221	450.316	439.15	444.59	407.385	410.5	408.962	426.662	410.359	426.872	418.615	402.769	428.308	415.538	417.077	421.885	3.07692	97.8125	2	25	5	0	0	3	0	0	0	0	3	0	0	3
222	509.103	506.538	507.821	511.692	493.85	502.658	505.223	478.132	506.4	492.628	511.41	508.974	510.192	501.41	503.323	-17.9265	97.8125	2	22	4	1	1	2	1	2	1	1	9	4	3	4
223	390.385	417.526	403.779	407.538	413.821	410.679	407.252	409.949	411.949	410.949	386.105	418.974	402.753	406.877	407.065	8.40891	96.875	2	28	5	1	2	0	3	2	2	1	11	5	5	3
224	356.838	422.973	389.905	359	383.405	371.37	380.701	355.486	380.118	367.282	352.974	431.125	392.544	380.587	380.643	-24.2476	92.8125	2	23	5	1	0	1	2	1	0	0	5	1	3	2
225	436.943	412.842	424.397	443.829	410.057	426.943	425.643	427.436	407.486	417.724	428.324	405.211	416.125	416.946	421.22	0.694164	90.9375	1	28	5	1	2	3	3	2	1	2	14	5	6	6
226	360.75	349.632	355.041	360.647	353.103	356.616	355.823	356.564	363.895	360.182	354.105	338.647	346.806	353.718	354.764	13.8533	92.5	2	23	5	0	0	0	1	0	0	0	1	0	1	0
1001	466.85	437.103	452.165	465.184	443.1	453.859	453.006	477.897	446.4	461.949	472.5	436	454.481	458.215	455.619	7.89872	98.4375	1	31	5	1	1	1	1	1	1	1	7	3	3	3
1002	358.1	402.077	379.81	348.974	401.816	375.052	377.462	360.421	387.75	374.436	362.923	397.795	380.359	377.397	377.429	-6.27345	97.5	1	30	4	0	0	0	2	1	0	0	3	1	2	0
1003	427.875	434.4	431.137	410.103	441.795	425.949	428.576	402.35	461.025	431.688	414	445.75	430.076	430.887	429.735	1.8125	99.0625	1	26	5	1	0	1	1	0	0	0	3	0	2	2
1004	410.425	493.025	451.725	387.077	442.725	415.253	433.604	390.103	458	423.61	387.132	453.436	420.714	422.162	427.974	3.76754	97.8125	2	23	5	1	0	0	1	2	0	0	4	2	2	1
1005	473.359	536.769	505.064	459.605	490.079	474.842	490.149	474.225	477.282	475.734	496.737	544.436	520.896	498.026	494.113	-44.8328	96.875	1	69	7	0	1	1	1	2	0	0	5	2	1	2
1006	405.425	408.816	407.077	408.3	407	407.658	407.369	400.105	403.925	402.064	396.769	402.225	399.532	400.79	404.08	2.51802	98.125	2	25	6	2	0	0	2	2	0	1	7	3	5	2
1007	444.075	420.079	432.385	419.205	435.921	427.455	429.935	399	440.436	420.838	420.447	440.784	430.48	425.691	427.855	-10.8976	95	2	25	5	1	0	0	1	1	0	0	3	1	2	1
1008	367.359	394.763	380.883	372.077	387.975	380.127	380.5	377.821	390.949	384.385	390.875	381.95	386.413	385.411	382.971	-2.02788	98.125	1	24	5	2	3	2	3	3	2	0	15	5	5	7
1009	592.949	533.59	563.269	606.051	542.325	573.785	568.561	630.077	516.35	572.494	610.179	565.872	588.026	580.21	574.385	-14.8122	98.125	1	62	6	1	4	3	4	3	3	3	21	9	8	8
1010	500.59	420.211	460.922	614.462	530.564	572.513	517.077	540.051	482.237	511.519	582.737	457.395	520.066	515.765	516.425	-8.92173	96.25	2	27	5	0	0	1	1	1	0	0	3	1	1	1
1011	401.475	463.59	432.139	403.95	404.821	404.38	418.259	418.579	432.711	425.645	406.487	431.231	418.859	422.208	420.208	6.78576	97.5	2	25	5	0	2	2	3	3	1	2	13	6	5	4
1012	584.15	528.921	557.244	586.026	517.975	551.57	554.389	534.368	601.538	568.39	575.55	535.41	555.734	561.981	558.173	12.4733	97.8125	2	30	4	0	1	1	3	0	0	0	5	0	3	2
1013	543.154	442.85	492.367	476.282	454	465.141	478.841	484.737	468.231	476.377	465.75	458.95	462.35	469.229	474.035	14.1338	98.125	2	25	5	1	2	3	2	0	0	0	8	0	3	6
1014	425.289	426.175	425.744	426.237	419.923	423.039	424.4	419.73	410.875	415.13	427.147	408.125	416.865	415.98	420.245	-2.33366	95.625	1	27	4	3	1	1	3	2	0	1	11	3	7	5
1015	468	403.231	435.615	445.231	415.342	430.481	433.065	443.846	432.744	438.295	466.564	439.342	453.13	445.665	439.365	-14.6582	96.875	2	27	5	2	3	3	3	4	2	3	20	9	8	8
1016	454.316	500.385	477.649	459.73	485.225	472.974	475.312	512.154	496.359	504.256	456.718	508.308	482.513	493.385	484.406	21.7436	96.875	2	29	4	0	0	0	2	1	1	0	4	2	2	0
1017	422.025	401.8	411.913	420.684	418.8	419.718	415.766	427.763	426	426.87	390.184	412.947	401.566	414.301	415.045	25.3158	97.1875	2	22	5	1	0	0	1	0	0	0	2	0	2	1
1018	381.65	380.974	381.316	394.282	384.026	389.154	385.21	400.538	380.55	390.418	372.5	382.949	377.658	384.038	384.622	12.8199	98.4375	2	26	5	3	3	3	4	4	2	3	22	9	10	9
1020	425.564	392.675	408.911	442.692	389.568	416.829	412.794	408.075	385.895	397.269	420.895	367.282	393.74	395.516	404.155	2.89647	96.875	2	24	7	0	0	1	1	2	0	0	4	2	1	1
1022	366.821	397.625	382.418	378.974	386.692	382.833	382.624	368.103	395.026	381.564	367.538	396.462	382	381.782	382.204	-0.435897	97.8125	2	23	5	4	2	2	3	1	2	4	18	7	11	8
1024	413.154	393.775	403.342	393.641	385.4	389.468	396.405	402.725	388.103	395.506	391.875	391.079	391.487	393.51	394.962	3.93681	98.4375	2	23	5	3	0	0	1	1	0	0	5	1	4	3
1025	404.568	379.289	391.76	408.946	383.3	395.623	393.717	417.641	407.632	412.701	401.59	398.462	400.026	406.323	400.081	12.6107	95.9375	2	26	6	1	2	3	3	3	0	0	12	3	4	6
1026	449.95	465.359	457.557	438.205	440.231	439.218	448.446	466.325	454.769	460.62	426.436	458.35	442.595	451.608	450.032	18.1542	98.4375	2	27	5	1	2	2	1	1	0	0	7	1	2	5
1027	557.225	675.632	614.91	506.615	690.026	598.321	606.615	579.897	569.816	574.922	566.211	746.5	656.355	615.373	610.951	-81.4987	96.5625	2	25	6	2	2	0	3	1	0	0	8	1	5	4
1028	513.385	485.872	499.628	490.308	495.795	493.051	496.34	510.5	484.875	497.359	513.641	484	498.633	498	497.173	-1.13301	97.8125	1	35	7	1	1	1	1	1	0	0	5	1	2	3
1029	353.297	339.421	346.267	341.462	318.2	330.459	338.416	354.132	344.872	349.442	370.054	330.324	350.189	349.808	344.15	-0.687502	93.75	2	23	5	2	0	1	2	1	1	1	8	3	5	3
1030	468.194	452.436	460	478.237	446.789	462.513	461.265	515.027	483.897	499.053	502.711	485.676	494.307	496.695	478.98	5.26913	94.375	1	26	4	0	0	0	2	0	1	0	3	1	2	0
